# Supplementary material for: Validation of Four Thyroid Ultrasound Risk Stratification Systems in Patients with Hashimoto’s Thyroiditis; Impact of Changes in the Threshold for Nodule’s Shape Criterion
Source: Cancers (Basel). 2021 Sep 29;13(19):4900. doi: 10.3390/cancers13194900 (PMC8507673; doi:10.3390/cancers13194900)
Supplement: Supplementary file 1 [file cancers-13-04900-s001.zip]

Archive with 1 entries (1 files):
- cancers-1365174-supplementary.pdf
